# Supplementary material for: Mental Toughness and 2K Rowing Performance in Division II Female Collegiate Athletes: A Longitudinal Analysis Using Mixed-Effects Modeling
Source: Sports (Basel). 2026 Jul 6;14(7):282. doi: 10.3390/sports14070282 (PMC13417108; doi:10.3390/sports14070282)
Supplement: Supplementary file 1 [file sports-14-00282-s001.zip]

Archive with 3 entries (3 files):
- sports-4385241-Supplementary Figure S1_Dist_2K.png
- sports-4385241-Supplementary Figure S2_Dist_MTI.png
- sports-4385241-Supplementary Figure S3_QQ.png
